# Supplementary material for: Evaluation of the Rapid and Cartridge-Based STANDARD™ M10 STI Panel: Analytical and Clinical Performance for Multiplex STI Detection
Source: Microorganisms. 2026 Mar 11;14(3):631. doi: 10.3390/microorganisms14030631 (PMC13029768; doi:10.3390/microorganisms14030631)
Supplement: Supplementary file 1 [file microorganisms-14-00631-s001.zip]

Archive with 1 entries (1 files):
- microorganisms-4085069-supplementary.pdf
